# Supplementary material for: Generation of microsatellite repeat families by RTE retrotransposons in lepidopteran genomes
Source: BMC Evol Biol. 2010 May 17;10:144. doi: 10.1186/1471-2148-10-144 (PMC2887409; doi:10.1186/1471-2148-10-144)
Supplement: Additional file 5 — A list of 194 lepidopteran microsatellite DNA loci identified from GenBank that showed significant association with lepidopteran non-LTR RTE retroelements. Lepidoptera microsatellite DNA loci identified by tblastn and blastn searches using RTE elements from Bombyx mori (BmRTE-d01 to -d13), Heliconius melpomene (HmRTE-e01), Helicoverpa armigera (HaRTE-t01), H. zea (HzRTE-1-1), Bicyclus anynana (BaRTE-d01 to -d06, LSCS1) and Melitaea cinxia (McRTE-t01) as query sequences. Significance of sequence homology (E-values as obtained from tblastn and/or blastn searches) between RTE elements and lepidopteran microsatellite DNA loci are provided. SSR units associated with individual RTE elements are provided where possible. Note that not all SSR units shown are those reported for the microsatellite loci. Missing SSR units are indicated by (?). Potential 5' and 3' TSD sequences within microsatellite DNA loci are also provided where identified, missing TSD sequences are indicated by '?'. Lower cases within the TSD sequences indicate possible single nucleotide polymorphisms. [file 1471-2148-10-144-S5.XLS]

## Sheet: working
Additional File 5 (.xls): A list of 194 lepidopteran microsatellite DNA loci identified from GenBank that showed significant association with lepidopteran non-LTR RTE retroelements.
Lepidoptera microsatellite DNA loci identified by tblastn and blastn searches using RTE elements from Bombyx mori (BmRTE-d01 to -d13), Heliconius melpomene (HmRTE-e01), Helicoverpa armigera (HaRTE-t01), H. zea (HzRTE-1-1), Bicyclus anynana (BaRTE-d01 to -d06, LSCS1) and Melitaea cinxia (McRTE-t01) as query sequences. Significance of sequence homology (E-values as obtained from tblastn and/or blas…
				Tblastn
		RTE	GenBank	Lepidopteran microsatellite DNA sequences producing	E	Partial RTE element-associated SSR units	Potential	Potential
		elements	Accession	significant homology to RTE elements	Value	wihtin the Lepidoptera microsatellite locus	5' TSD sequence	3' TSD sequence
	1	BmRTE-d01	AJ809357	Arctia caja microsatellite DNA, clone Acaja14-(GA03G02)	4e-25	[?]	?	?
	2	HaRTE-t01	AJ867383	Arctia caja microsatellite DNA, clone Acaja95 (TTTC01E05)	0.006	TGA TGA TGA TGA TGA TGA TGA	?	?
	3	HaRTE-t01	AJ809356	Arctia caja microsatellite DNA, clone Acaja13-(G	4e-10	TGT TGA TGA	TGGCATTAtT	TGGCATTAaT
	4	BmRTE-d01	AY974051	Arhopala epimuta microsatellite AeG5 sequence	3e-09	TGA TGA TGA TGA TGA TGA TGA	?	?
	5	BmRTE-d01	DQ380839	Arhopala epimuta clone AEP059 microsatellite sequence	1e-10	TGA TGA TGA TGA TGA TGA TAT TAT	?	?
	6	BmRTE-d01	DQ380841	Arhopala epimuta clone AEP064 microsatellite sequence	2e-10	CGA TGA TGA TGA TGA TGA TGA TGA TGA TGA TGA	?	?
	7	BmRTE-d01	DQ380843	Arhopala epimuta clone AEP067 microsatellite sequence	8e-08	TGA TGA TGA TGA TGG TAA	?	?
	8	BmRTE-d01	DQ380845	Arhopala epimuta clone AEP070 microsatellite sequence	2e-10	TGA TGA TGA TGA TGA TGA	?	?
	9	BmRTE-d01	DQ380849	Arhopala epimuta clone AEP074 microsatellite sequence	1e-10	TGA TGA TGG TGA TGA TGA TGA TGA	?	?
	10	BmRTE-d01	DQ380851	Arhopala epimuta clone AEP078 microsatellite sequence	2e-10	TGA TGA TGA TGA TGA TGA TGA TGA TGA TGA TGA TGA TGA TGA	?	?
	11	BmRTE-d01	DQ380853	Arhopala epimuta clone AEP080 microsatellite sequence	3e-11	AAT GAT GAT GAT GAT GAT	ATTAATATTgC	ATTAATATTtC
	12	BmRTE-d01	AY785078	Bicyclus anynana clone BA-CA14 microsatellite sequence	3e-15	AAA TAT AAT AAT AAT AAA AAT AAT AAT	?	?
	13	BmRTE-d01	DQ225285	Bicyclus anynana clone BA-ATG212 microsatellite sequence	8e-09	GAC GAT GAT GAT GAA GAT GAT GAT GGT GAT AT GAC GAT GAT GAT GAA GAT GAT GAT GAT GAT GAT GAC GAT GAT GAT GAT GAT TAT CAT	?	?
	14	BaRTE-d03	AY785060	Bicyclus anynana clone BA-AAT3 microsatellite sequence	3e-08	TGA TAA CGA TGA TAA TGA	?	?
	15	BaRTE-d02	AY785062	Bicyclus anynana clone BA-ATG1 microsatellite sequence	7e-05	[?]	?	?
		BaRTE-d03			0.0001	TGA TA TGA TGA TGA TGA TGA TGA TGA TGA TGA TGA TGA	?	?
	16	BaRTE-d02	AY785064	Bicyclus anynana clone BA-ATG3 microsatellite sequence	0.0001	TGA TAT GAT GAT GAT GAT GAT GAT GAT GAT GAT GAT GAT GA GA GA	CTTcC	CTTtC
	17	BaRTE-d03	AY785081	Bicyclus anynana clone BA-GA1 microsatellite sequences	5e-10	TAA TGA TTT	?	?
	18	BaRTE-d02	DQ225275	Bicyclus anynana clone BA-ATG248 minisatellite sequence	0.0001	TGA TA TGA TGA	?	?
	19	BaRTE-d01	DQ225276	Bicyclus anynana clone BA-ATG027 microsatellite sequence	2e-25	TGA TAA TGA TGA TGA TGA TGA TGA TGA TGA TGA TGA TGA TGA TGA TGA TGA TGA TGA TGA TGA TTA TTA TTA TTA TTA TTA TTA	?	?
	20	BaRTE-d01	DQ225278	Bicyclus anynana clone BA-ATG101 microsatellite sequence	1e-26	TGA TAA TGA TGA TGA TGA TGA TGA TGA TGA TGA TGA TGA TGA TGA TGA TGA TGA TGA TGA TGA TGA TGA TTA TTA TTA TTA TTA TTA	?	?
	21	BaRTE-d01	DQ225279	Bicyclus anynana clone BA-ATG104 microsatellite sequence	1e-26	TGA TAA TGA TGA TGA TGA TGA TGA TGA TGA TGA TGA TGA TGA TGA TGA TGA TGA TGA TGA TGA TGA TTA TTA TTA TTA TTG TTA	?	?
	22	BaRTE-d03	DQ225283	Bicyclus anynana clone BA-ATG206 microsatellite sequence	1e-09	TAA TGA TGA TGA TGA TGA TGA TGA TGA TGA TGA TGA TGA	?	?
	23	BaRTE-d03	DQ225284	Bicyclus anynana clone BA-ATG208 microsatellite sequence	2e-16	TGA TAA TGA TGA TGA TGA TGA TGA TGA TGA TGA TGA TGA TTG ATG ATG ATG ATG ATG ATG ATG ATG ATG ATG ATG	?	?
	24	BaRTE-d03	DQ225286	Bicyclus anynana clone BA-ATG213 minisatellite sequence	6e-10	GGT TGA TGA	?	?
	25	BaRTE-d03	DQ225287	Bicyclus anynana clone BA-ATG215 microsatellite sequence	1e-08	GGT TGA TAA TGA TGA TGA TGA TTA TGA TGA TGA TGA TGA TGA TGG ATG ATG ATG ATG ATG	?	?
	26	BaRTE-d03	DQ225288	Bicyclus anynana clone BA-ATG216 microsatellite sequence	2e-16	TGA TAA TGA TGA TGA TGA TGA TGA TGA TGA TGA TGA TGA TTG ATG ATG ATG ATG ATG ATG ATG ATG ATG ATG ATG	?	?
	27	BaRTE-d03	DQ225289	Bicyclus anynana clone BA-ATG217 microsatellite sequence	2e-16	TGA TAA TGA TGA TGA TGA TGA TGA TGA TGA TGA TGA TGA TTG ATG ATG ATG ATG ATG ATG ATG ATG ATG ATG ATG	?	?
	28	BaRTE-d01	DQ225290	Bicyclus anynana clone BA-ATG220 microsatellite sequence	1e-26	TGA TAA TGA TGA TGA TGA TGA TGA TGA TGA TGA TGA TGA TGA TGA TGA TGA TGA TGA TGA TGA TGA TGA TTA TTA TTA TTA TTA TTA	?	?
	29	BaRTE-d03	DQ225291	Bicyclus anynana clone BA-ATG223 microsatellite sequence	3e-15	TGA TAA TGA TGA TGA TGA TGA TGA TGA TGA TGA TGA TTG ATG ATG ATG ATG ATG ATG ATG ATG ATG ATG	?	?
	30	BaRTE-d03	DQ225292	Bicyclus anynana clone BA-ATG226 microsatellite sequence	6e-15	TGA TAA TGA TGA TGA TGA TGA TGA TGA TGA TGA TGA TGA TTG ATG ATG ATG ATG ATG ATG ATG ATG ATG ATG ATG	?	?
	31	BaRTE-d03	DQ225293	Bicyclus anynana clone BA-ATG228 microsatellite sequence	3e-15	TGA TAG TGA TGA TGA TGA TGA TGA TGA TGA TGA TGA TGA TTG ATG ATG ATG ATG ATG ATG ATG ATG ATG ATG ATG	?	?
	32	BaRTE-d03	DQ225295	Bicyclus anynana clone BA-ATG237 microsatellite sequence	2e-16	TGA TAA TGA TGA TGA TGA TGA TGA TGA TGA TGA TGA TGA TTG ATG ATG ATG ATG ATG ATG ATG ATG ATG ATG ATGA	?	?
	33	BaRTE-d01	DQ225296	Bicyclus anynana clone BA-ATG238 microsatellite sequence	5e-25	TGA TAA TGA TGA TGA TGA TGA TGA TGA TGA TGA TGA TGA TGA TGA TGA TGA TGA TGA TGA TTA TGA TGA TTA TTA TTA TTA TTA TTA	?	?
	34	BaRTE-d01	DQ225298	Bicyclus anynana clone BA-ATG242 microsatellite sequence	1e-26	TGA TAA TGA TGA TGA TGA TGA TGA TGA TGA TGA TGA TGA TGA TGA TGA TGA TGA TGA TGA TGA TGA TGA TTA TTA TTA TTA TTA TTA	?	?
	35	BaRTE-d02	DQ225299	Bicyclus anynana clone BA-ATG244 microsatellite sequences	0.0001	TGA TAT GAT GAT GAT	?	?
		BaRTE-d03			0.002	GGT TGA TGA TGA TGA TGA TGA TGA TGA TGA TGA TGA TGA TGA TGA TGA TGA TGA TGA TGA TGA TGA TGA TGA TGA TGA TGA	?	?
	36	BaRTE-d03	EF114667	Bicyclus anynana clone BA-uA-284 microsatellite sequence	7e-05	[?]	?	?
	37	BaRTE-d03	EF114668	Bicyclus anynana clone BA-uA-266 microsatellite sequence	1e-05	[?]	?	?
	38	BaRTE-d02	DQ225294	Bicyclus anynana clone BA-ATG230 microsatellite sequence	4e-16	TGA TGA TGA TGA TGA TGA TGA TGA TGA TGA TGA TGA TGA TGA TGA TGA TGA	GTCATAAGCT	GTCATAAGCT
	39	BmRTE-d01	AY190970	Biston betularia microsatellite BBCAA8G1-C3 sequence	1e-12	[?]	?	?
	40	BmRTE-d01	AY226154	Biston betularia microsatellite sequence	1e-12	[?]	?	?
	41	BmRTE-d01	DQ242695	Bombyx mori chromosome 21 microsatellite S2116-F sequence	0.0006	[?]
	42	BmRTE-d01	DQ242715	Bombyx mori chromosome 08 microsatellite S0808-F sequence	9e-60	TGA TGA TGA TGA TGA	ACACAAGCAAA	ACACAAGCAAA
	43	BmRTE-d05	DQ242720	Bombyx mori chromosome 23 microsatellite S2318-F sequence	7e-05	[?]	?	?
	44	BmRTE-d01	DQ242731	Bombyx mori chromosome 04 microsatellite S0419-F sequence	6e-09	[?]	?	?
	45	BmRTE-d01	DQ242755	Bombyx mori chromosome 18 microsatellite S1818-F sequence	7e-11	[?]	?	?
	46	BmRTE-d07	DQ242778	Bombyx mori chromosome 19 microsatellite S1903-F sequence	2e-19	[?]
	47	BmRTE-d01	DQ242791	Bombyx mori chromosome 28 microsatellite S2812-F sequence	6e-12	TGA TGA TGA	?	?
	48	BmRTE-d01	DQ242797	Bombyx mori chromosome 18 microsatellite S1815-F sequence	5e-30	TGT TGA TGA TGA TGA TGA TGA	ATAATGGTGGTTT	ATAATGGTGGTTT
	49	BmRTE-d05	DQ242852	Bombyx mori chromosome 18 microsatellite S1808-F sequence	9e-17	[?]	?	?
	50	BmRTE-d13	DQ242860	Bombyx mori chromosome 11 microsatellite S1108-F sequence	1e-14	TGG GAA GA GA GA	?	?
	51	BmRTE-d05	DQ242864	Bombyx mori chromosome 24 microsatellite S2406-F sequence	8e-06	ATG ATG ATG A	?	?
	52	BmRTE-d05	DQ242881	Bombyx mori chromosome 22 microsatellite S2206-F sequence	6e-14	[?]	?	?
	53	BmRTE-d06	DQ242910	Bombyx mori chromosome 23 microsatellite S2307-F sequence	2e-05	[?]	?	?
	54	BmRTE-d02	DQ242911	Bombyx mori chromosome 05 microsatellite S0513-F sequence	2e-33	[?]	?	?
	55	BmRTE-d13	DQ242935	Bombyx mori chromosome 02 microsatellite S0212-F sequence	2e-09	[?]	?	?
	56	BmRTE-d11	DQ242938	Bombyx mori chromosome 19 microsatellite S1910-F sequence	0.0004	[?]	?	?
	57	BmRTE-d01	DQ242941	Bombyx mori chromosome 04 microsatellite S0407-F sequence	5e-32	[?]	?	?
	58	BmRTE-d11	DQ242958	Bombyx mori chromosome 28 microsatellite S2811-F sequence	4e-09	[?]	?	?
	59	BmRTE-d13	DQ242964	Bombyx mori chromosome 18 microsatellite S1806-F sequence	4e-12	[?]	?	?
	60	BmRTE-d13	DQ242973	Bombyx mori chromosome 04 microsatellite S0409-F sequence	2e-06	[?]	?	?
	61	BmRTE-d07	DQ242979	Bombyx mori chromosome 14 microsatellite S1413-F sequence	3e-17	[?]	?	?
	62	BmRTE-d01	DQ243018	Bombyx mori chromosome 27 microsatellite S2709-F sequence	0.0004	[?]	?	?
	63	BmRTE-d05	DQ243027	Bombyx mori chromosome 02 microsatellite S0209-F sequence	3e-37	[?]	?	?
	64	BmRTE-d13	DQ243052	Bombyx mori chromosome 07 microsatellite S0710-F sequence	4e-15	TAA TGA TGA TGA TGA ATG	AGATCCTTATATTACTAA	AGATCCTTATATTACTAA
	65	BmRTE-d07	DQ243075	Bombyx mori chromosome 26 microsatellite S2624-F sequence	9e-15	[?]	?	?
	66	BmRTE-d05	DQ243078	Bombyx mori chromosome 24 microsatellite S2405-F sequence	9e-05	[?]	?	?
	67	BmRTE-d07	DQ243099	Bombyx mori chromosome 14 microsatellite S1425-F sequence	2e-21	[?]	?	?
	68	BmRTE-d11	DQ243103	Bombyx mori chromosome 16 microsatellite S1608-F sequence	9e-10	[?]	?	?
	69	BmRTE-d13	DQ243107	Bombyx mori chromosome 26 microsatellite S2608-F sequence	3e-12	[?]	?	?
	70	BmRTE-d01	DQ243110	Bombyx mori chromosome 23 microsatellite S2305-F sequence	0.0007	[?]	?	?
	71	BmRTE-d07	DQ243114	Bombyx mori chromosome 26 microsatellite S2623-F sequence	4e-06	[?]	?	?
	72	BmRTE-d06	DQ243130	Bombyx mori chromosome 21 microsatellite S2114-F sequence	7e-10	[?]	AAGT	AAGT
	73	BmRTE-d13	DQ243131	Bombyx mori chromosome 26 microsatellite S2604-F sequence	2e-05	[?]	?	?
	74	BmRTE-d01	DQ243134	Bombyx mori chromosome 24 microsatellite S2410-F sequence	0.0006	[?]	?	?
	75	BmRTE-d07	DQ243144	Bombyx mori chromosome 23 microsatellite S2309-F sequence	7e-05	[?]	CTTTATTtGTG	CTTTATTgGTG
	76	BmRTE-d13	DQ243148	Bombyx mori chromosome 27 microsatellite S2707-F sequence	8e-19	[?]	?	?
	77	BmRTE-d01	DQ243151	Bombyx mori chromosome 14 microsatellite S1420-F sequence	4e-09	AT AT AT AT	?	?
	78	BmRTE-d01	DQ243170	Bombyx mori chromosome 17 microsatellite S1703-R sequence	8e-09	[?]	?	?
	79	BmRTE-d07	DQ243225	Bombyx mori chromosome 21 microsatellite S2116-R sequence	1e-12	TG TT TT TA AA TA AT AT AT AT	ATTTTT	ATTTTT
	80	BmRTE-d05	DQ243256	Bombyx mori chromosome 21 microsatellite S2105-R sequence	3e-28	[?]	?	?
	81	BmRTE-d01	DQ243273	Bombyx mori chromosome 27 microsatellite S2705-R sequence	4e-08	[?]	?	?
	82	BmRTE-d13	DQ243355	Bombyx mori chromosome 20 microsatellite S2013-R sequence	5e-11	AGA GAG ATA GAG AGA GAG AGA GAG A	?	?
	83	BmRTE-d07	DQ243409	Bombyx mori chromosome 19 microsatellite S1909-R sequence	2e-05	[?]	?	?
	84	BmRTE-d13	DQ243426	Bombyx mori chromosome 13 microsatellite S1301-R sequence	3e-19	GGA AGA GAG AGA GAG AGA GAG ACA GAG AGA GAG AGA GAC AGA GAG CAG AGA G	?	?
	85	BmRTE-d08	DQ243447	Bombyx mori chromosome 04 microsatellite S0407-R sequence	3e-07	GA GA GA GA GA GA GA GA	?	?
	86	BmRTE-d01	DQ243469	Bombyx mori chromosome 05 microsatellite S0508-R sequence	1e-05	AGA AGA GG GA GA GA GA AA GA GA GA GA GA GA GA AA	?	?
	87	BmRTE-d13	DQ243488	Bombyx mori chromosome 25 microsatellite S2506-R sequence	3e-24	[?]	?	?
	88	BmRTE-d07	DQ243537	Bombyx mori chromosome 18 microsatellite S1802-R sequence	4e-10	TGA GGG ACC GAT GAA GAG AG AG AG AG AG AG AG AG AG AG	GCCTAG	GCCTAG
	89	BmRTE-d07	DQ243539	Bombyx mori chromosome 18 microsatellite S1820-R sequence	5e-13	TGA GGN AAC NAC CAN GAA GAA GAA GAA GAA	AATAG	AATAG
	90	BmRTE-d01	DQ243553	Bombyx mori chromosome 10 microsatellite S1006-R sequence	1e-21	TGA TGA TGA TGA TGA	?	?
	91	BmRTE-d01	DQ243575	Bombyx mori chromosome 03 microsatellite S0309-R sequence	1e-11	TAG TAG	TTTGAA	TTTGAA
	92	BmRTE-d13	DQ243643	Bombyx mori chromosome 11 microsatellite S1128-R sequence	2e-10	[?]	?	?
	93	BmRTE-d13	DQ243676	Bombyx mori chromosome 27 microsatellite S2707-R sequence	3e-15	TAG CTG GGA AGA GAG AGA GAG AGA GA AA GA GA GA GA GA GA GA GA GA GA GG GA GA	?	?
	94	BmRTE-d05	DQ383508	Bombyx mori clone Bmsat128 microsatellite sequence	5e-05	TAA TGA AGA AAG CGA AGA AGA AGA AGA A . (N)56 . (TAA)11	?	?
	95	HmRTE-e01	DQ243344	Bombyx mori chromosome 23 microsatellite S2308-R sequence	1e-05	GA GA GA GA GA GA GA GA	?	?
	96	HmRTE-e01	DQ243043	Bombyx mori chromosome 18 microsatellite S1803-F sequence	0.0002	[?]	?	?
	97	BaRTE-d01	DQ243456	Bombyx mori chromosome 20 microsatellite S2014-R sequence	0.0005	TGA TAGA TAGA	?	?
	98	HaRTE-t01	DQ243494	Bombyx mori chromosome 23 microsatellite S2321-R	1e-15	TGT TGA TGA TGA TGA TGA TGA CA CA TA AA CA AGA	ATAAACA	ATAAACA
	99	BmRTE-d01	AY884595	Busseola fusca clone B1.29 microsatellite sequence	1e-12	GAA GAA GAA GAA GAA GAA GAA	?	?
	100	BmRTE-d01	AY884597	Busseola fusca clone B1.70 microsatellite sequence	3e-14	GAA GAA GAA GAA GAA GAA GAA	?	?
	101	BmRTE-d01	AY884599	Busseola fusca clone B2.67 microsatellite sequence	1e-09	GAA GAA GAA GAA GAA GAA GAA	?	?
	102	BmRTE-d01	DQ393603	Busseola fusca clone BFU011 microsatellite sequence	5e-14	GAA GAA GAA GAA GAA GAA GAA	?	?
	103	BmRTE-d01	DQ393605	Busseola fusca clone BFU014 microsatellite sequence	6e-14	GAA GAA GAA GAA GAA GAA GAA GAA	?	?
	104	BmRTE-d01	DQ393607	Busseola fusca clone BFU016 microsatellite sequence	1e-07	TGA GAA GAA GAA GAA GAA GAA	?	?
	105	BmRTE-d01	DQ393611	Busseola fusca clone BFU020 microsatellite sequence	2e-14	GAA GAA GAA GAA GAA GAA GAA	?	?
	106	BmRTE-d01	DQ393622	Busseola fusca clone BFU033 microsatellite sequence	8e-17	GAA GAA GAA GAA GAA GAA GAA	?	?
	107	BmRTE-d01	DQ393624	Busseola fusca clone BFU036 microsatellite sequence	2e-16	TGT GAA GAA GAA GAA GAA GAA	?	?
	108	BmRTE-d01	DQ393628	Busseola fusca clone BFU040 microsatellite sequence	7e-07	GAG AAG AAG AAG AAG AAG AAG AAG	GTTTG	GTTTG
	109	BmRTE-d01	DQ393629	Busseola fusca clone BFU041 microsatellite sequence	2e-16	GAA GAA GAA GAA GAA GAA	?	?
	110	BmRTE-d01	DQ393630	Busseola fusca clone BFU042 microsatellite sequence	3e-12	GAA GAA GAA GAA GAA GAA GAA	?	?
	111	BmRTE-d04	DQ393638	Busseola fusca clone BFU050 microsatellite sequence	8e-06	TCA GAG AGT GTG AGG CTG TG TG TG TG AG TG TG TG TT GT GT GT GA GT GT	?	?
	112	BmRTE-d01	DQ393653	Busseola fusca clone BFU065 microsatellite sequence	4e-10	GAA GAA GAA GAA GAA GAA	?	?
	113	BmRTE-d01	DQ393654	Busseola fusca clone BFU067 microsatellite sequence	3e-11	GAA GAA GAA GAA GAA GAA	?	?
	114	BmRTE-d01	DQ393655	Busseola fusca clone BFU068 microsatellite sequence	2e-08	GAA GAA GAA GAA GAA GAA	AGTTACAATT	AGTTACAATT
	115	HmRTE-e01	DQ393623	Busseola fusca clone BFU034 microsatellite sequence	0.0002	GCG TAA CGG GAT AAG GCG AGG AAG AAG AAG AAG AAG AAG	?	?
	116	HmRTE-e01	DQ393608	Busseola fusca clone BFU017 microsatellite sequence	1e-08	GCG TAA CGG GAT AAG GCG AGG AAG AAG AAG AAG AAG AAG AAG	?	?
	117	HmRTE-e01	DQ393606	Busseola fusca clone BFU015 microsatellite sequence	1e-08	GCG TAA CGG GAT AAG GCG AGG AAG AAG AAG AAG AAG AAG AAG AAG AAG AAG AAG AAG AAG	?	?
	118	HmRTE-e01	DQ393625	Busseola fusca clone BFU037 microsatellite sequence	4e-08	GCG TAA CGG GAT AAG GCG AGG AAG AAG AAG AAG AAG AAG AAG	?	?
	119	HmRTE-e01	AY884598	Busseola fusca clone B2.41 microsatellite sequence	3e-07	GAT AAG GCG AGG AAG AAG AAG AAG AAG AAG AAG AAG AAG AAG	?	?
	120	BmRTE-d01	AY640596	Cydia pomonella clone Cp2.129 microsatellite sequence	2e-36	AG AG AG AG AG AG AG AG AG AG AA AG AG AG AC AC AC AG AA	?	?
	121	BmRTE-d13	DQ393898	Cydia pomonella clone Cp1.121 microsatellite sequence	0.0003	TAA TGC TGC AGA GAG AGA GAG AGA GA GA GA GA GA GA AA GA GA GA GA GA GA GA GA	?	?
	122	BmRTE-d01	DQ393922	Cydia pomonella clone Cp3.36 microsatellite sequence	6e-08	[?]	?	?
	123	BmRTE-d13	DQ393943	Cydia pomonella clone Cp5.151 microsatellite sequence	0.0002	GGG GAA GGG AGA GAG AGA GAG AGA GG GA GA GA GA GA GA GA GA GA GA GA GA GA GA GA GA GA GA	?	?
	124	BmRTE-d13	DQ393945	Cydia pomonella clone Cp5.163 microsatellite sequence	5e-22	TAA TGC TGC GGA GAG AGA GAG AGA GA GA GA GA	?	?
	125	BmRTE-d01	DQ393953	Cydia pomonella clone Cp6.89 microsatellite sequence	3e-08	[?]	?	?
	126	BmRTE-d01	DQ393955	Cydia pomonella clone Cp1.54 microsatellite sequence	2e-36	TAA AGA GA GA GA GA GA GA GA GA GA GA GA GA GA AA GA GA GA CA CA CA GA	?	?
	127	BmRTE-d13	DQ393977	Cydia pomonella clone Cp2.10 microsatellite sequence	7e-05	TAA TGC TGC AGA GAG AGA GAG AGA GA GA GA AA GA GA GA GA GA GA GA GA GA GA GA	?	?
	128	BmRTE-d13	DQ393978	Cydia pomonella clone Cp2.84 microsatellite sequence	7e-05	TAA TGC TGC AGA GAG AGA GAG AGA GA GA GA AA GA GA GA GA GA GA GA GA GA GA GA	?	?
	129	BmRTE-d13	DQ393980	Cydia pomonella clone Cp2.24 microsatellite sequence	5e-05	TAA TGC TGC AGA GAG AGA GAG AGA GA GA GG AA GA GA GA GA GA GA GA GA GA GA GA GA	?	?
	130	BmRTE-d13	DQ393982	Cydia pomonella clone Cp2.N microsatellite sequence	8e-06	TAA TGC TGC GGA GAG AGA GAG AGA GA GA GA AA	AGAAAGTA	AGAAAGTA
	131	BmRTE-d13	DQ393983	Cydia pomonella clone Cp2.130 microsatellite sequence	8e-06	TAA TGC TGC GGA GAG AGA GAG AGA GA GA GA AA	AGAAAGTA	AGAAAGTA
	132	BmRTE-d13	DQ393985	Cydia pomonella clone CP6.33 microsatellite sequence	0.0003	TAA TGC TGC AGA GAG AGA GAG AGA GA GA GA GA GA GA AA GA GA GA GA GA GA GA GA	?	?
	133	BmRTE-d13	DQ393986	Cydia pomonella clone CP6.5 microsatellite sequence	0.0003	TAA TGC TGC AGA GAG AGA GAG AGA GA GA GA GA AA GA GA GA GA GA GA GA GA	?	?
	134	BmRTE-d13	DQ393991	Cydia pomonella clone Cp2.117 microsatellite sequence	7e-05	TAA TGC TGC AGA GAG AGA GAG AGA GA GA GA AA GA GA GA GA GA GA GA GA GA GA	?	?
	135	BmRTE-d01	DQ394004	Cydia pomonella clone CP5.148 microsatellite sequence	0.0001	GAG AAG AGA GA GA GA	?	?
	136	BmRTE-d01	DQ380786	Drupadia theda clone DTH075 microsatellite sequence	0.0001	TGA TGA TGT TGG TGA TGA TGA TGG TGG TGG TGG TGG TGG TGA TGA TGA TGA TGA TAA TGA TGA TGA TGA TGA	ATCATC	ATCATC
	137	BmRTE-d01	DQ380790	Drupadia theda clone DTH081 microsatellite sequence	1e-08	TGA TGA TGA TGA TGA TGA ATA TAT TAT AA	TCTTATTCTTCG	TCTTATTCTTCG
	138	BmRTE-d01	DQ845472	Erynnis propertius clone B6 microsatellite sequence	1.7	AA AG AG AG AG AG AG AA AG AG AG AG AG AG AG AG AG AG AG AG AG	?	?
	139	BmRTE-d01	DQ845476	Erynnis propertius clone B113 microsatellite sequence	3e-09	GAT TAA TGT CGG CTG AAG AG AG AG AG AG AG AG AG AG AG AG AG AG AG AG	GATAAATTCC	GATAAATTCC
	140	BmRTE-d01	AY491786	Euphydryas aurinia clone EA5 microsatellite sequence	8e-48	TGA TG TGA TGA TA TG TG TG TG TG TG TG TG TG TG	?	?
	141	BmRTE-d01	AY491790	Euphydryas aurinia clone EA9 microsatellite sequence	4e-18	GAA GAA GAA GAA GAA GAA GAA GAA GAA GAA	?	?
	142	BmRTE-d01	AY491795	Euphydryas aurinia clone EA14 microsatellite sequence	2e-07	TGA TA TGA TGA TGA TAA TGA TTA	?	?
	143	BmRTE-d02	AY491810	Euphydryas aurinia clone EA30 microsatellite sequence	0.0007	GAA GAA GAA GAA GAA GAA GAA GAA	?	?
	144	BmRTE-d01	AY491815	Euphydryas aurinia clone EA35 microsatellite sequence	2e-29	TG TG TG TG TG TG TG TG TG TG TG	?	?
	145	BmRTE-d01	AY491833	Euphydryas aurinia clone EA57 microsatellite sequence	2e-38	TG TG TG TG TG TG TG CG TG TG TG TG TG TG TG TG TG TG TG TG TG TG TG TG TC TG TG TG	?	?
	146	BmRTE-d01	AY491845	Euphydryas aurinia clone EA71 microsatellite sequence	2e-49	GAA GAA GAA GAA GAA GAA GAA	?	?
	147	BmRTE-d01	AY491848	Euphydryas aurinia clone EA76 microsatellite sequence	2e-26	TG TG TG TG TG TG TG TG TG TG TG	?	?
	148	BmRTE-d01	AY491849	Euphydryas aurinia clone EA78 microsatellite sequence	5e-40	TG TG TG TG TG TG TG TG TG TG TG TG TG	?	?
	149	HaRTE-t01	AY491787	Euphydryas aurinia clone EA6 microsatellite seque	0.0004	TGA TG TG TG TG TG TG TG TG TG TG TG TG TG TG	?	?
	150	BmRTE-d13	DQ020073	Heliconius melpomene clone Hm02 microsatellite sequence	0.0002	TAA TGC GCA GGA GA GA GA GA GA GA GA GA GA GA GA GA GA GA GA GA GA GA GA	AGTC	AGTC
	151	BmRTE-d01	AY497338	Helicoverpa armigera microsatellite HaD47 sequence	1e-10	TGA TGA TGA TG TG TG TG TG	?	?
	152	HaRTE-t01	AJ504787	HAR504787 Helicoverpa armigera microsatellite DNA	3e-16	TGA TGA TGA TGA TGA	?	?
	153	HaRTE-t01	AJ627416	Helicoverpa armigera microsatellite DNA, locu...	0.007	TGA TGA TGA	TTGTTTAT	TTGTTTAT
	154	BmRTE-d01	EF152206	Helicoverpa zea microsatellite locus HzMS1-6 sequence	0.0001	TGA TGA TGA TGA TGA TGA	ACTTCATTTGTTTT	ACTTCATTTGTTTT
	155	BmRTE-d01	AY150998	Lobesia botrana clone F-10 T7 microsatellite sequence	3e-05	AAA GAA GAA GAA	?	?
	156	HaRTE-t01	DQ389528	Melitaea cinxia isolate MCclone113 genomic sequence	3e-06	[?]
	157	BmRTE-d13	DQ656535	Papilio zelicaon clone B102 microsatellite sequence	4e-06	GA GA GA GA	AGACTG	AGACTG
	158	BmRTE-d01	AY491896	Parnassius apollo clone PA46 microsatellite sequence	2e-10	TAA TGA TGA TGA TGA TGA TGA TGA TGA TGA TGA TGA TGA	?	?
	159	BmRTE-d01	AY696175	Plutella xylostella clone DBM06 microsatellite sequences	1e-13	TGA TGA TGA TGA	?	?
	160	BmRTE-d01	DQ649163	Plutella xylostella microsatellite pxy057 sequence	8e-11	TGA TGA TGA TGA TGA	?	?
	161	HaRTE-t01	AM237401	Plutella xylostella microsatellite DNA, clone TG	3e-18	TGA TGA TGA TGA TGA TGA TGA TGA TGA TGA TGA TGA TGA TGA TGA TGA TGA TGA TGA TGA TGA TGA TGA TGA TGA TGA TGA TGA TGA TGA TGA TGA TGA TGA TGA TGA TGA TGA	GACTGTAATa	GACTGTAATt
	162	HaRTE-t01	AM237411	Plutella xylostella microsatellite DNA, clone TG	1e-16	TTA TGG TGA TGA TGA TGA TGA TGA TGA TGA TGA TGA TGA TGA TGA TGA TGA TGA TGA TGA TGA TGA TGA TGA TGA TGA TGA TGA TGA TGA TGA TGA TGA TGA TGA	TAgTAATTAT	TAaTAATTAT
	163	BmRTE-d01	DQ457072	Yponomeuta padellus isolate mot3 microsatellite YP35 sequence	2e-13	CGA TGA TGA TGA TGA TGA TGA TGA TGA TGA TGA	TGAATAAC	TGAATAAC
	164	BmRTE-d02	DQ457074	Yponomeuta padellus isolate mot3 microsatellite YP42 sequence	0.0007	GAT GAT GAT GAT GAT GAT GAT GAT GAT	?	?
	165	BmRTE-d01	DQ457075	Yponomeuta padellus isolate mot2 microsatellite YP48 sequence	1e-12	ATG ATG ATG ATG ATG ATG	?	?
				Blastn
	166	HzRTE-1-1	AJ809352	Arctia caja microsatellite DNA, clone Acaja09-(CA04E08)	2e-07	TGA TGA TTG ATA TGA TC	?	?
	167	HzRTE-1-1	AJ809378	Arctia caja microsatellite DNA, clone Acaja35-(TTAG02D04)	4e-09	TGATG TGATG TGATG A	?	?
	168	HzRTE-1-1	AJ809379	Arctia caja microsatellite DNA, clone Acaja36-(TTAG02HO5)	4e-15	TGA TGA TGA TGA TGA TGA TGA TGA	?	?
	169	HzRTE-1-1	AJ809380	Arctia caja microsatellite DNA, clone Acaja37-(TTAG03B07)	4e-09	TGT TGA TGT GAT GTG ATG A	?	?
	170	HzRTE-1-1	AJ867352	Arctia caja microsatellite DNA, clone Acaja66 (GA01E09)	2e-14	TGT TGA TGA TGA TGA ATG ATG A	?	?
	171	HzRTE-1-1	AM237413	Plutella xylostella microsatellite DNA, clone TGA3C09	2e-11	TGA TGA TGA TGA TGA TGA TGA TGA TTA TGA TGA TGA TGA TGA TGA	?	?
	172	HzRTE-1-1	AY552796	Chiasmia assimilis microsatellite CA15 sequence	5e-08	TAA TGA TGA TGA	?	?
	173	HzRTE-1-1	DQ354701	Ostrinia nubilalis clone D77 microsatellite sequence	2e-05	TGT TGA TGA TGA TGA CA CA	ACCCGC	ACCCGC
	174	HzRTE-1-1	DQ380799	Drupadia theda clone DTH091 microsatellite sequence	0.0003	TGA AAA TGA TGA TGA TGA TGA TGA TGA	TaAAGCTAATcCTT	TcAAGCTAATtCTT
	175	LSCS1	EU233772	Tortrix viridana clone Tovi2 microsatellite sequence	5e-08	TGA AAT GAT GAT GAT GAT GAT GAT GA CA CA	?	?
	176	McRTE-t01	DQ389518	Melitaea cinxia isolate C113s48.374 microsatellit	1e-15	[?]	?	?
	177	McRTE-t01	DQ389517	Melitaea cinxia isolate C113s48.373 microsatellit	1e-15	[?]	?	?
	178	McRTE-t01	DQ389516	Melitaea cinxia isolate C113s48.372 microsatellit	1e-15	[?]	?	?
	179	McRTE-t01	DQ389515	Melitaea cinxia isolate C113s48.371 microsatellit	1e-15	[?]	?	?
	180	McRTE-t01	DQ389514	Melitaea cinxia isolate C113s48.370 microsatellit	1e-15	[?]	?	?
	181	McRTE-t01	DQ389513	Melitaea cinxia isolate C113s48.369 microsatellit	1e-15	[?]	?	?
	182	McRTE-t01	DQ389506	Melitaea cinxia isolate C113#3.362 microsatellite	1e-15	[?]	?	?
	183	McRTE-t01	DQ389505	Melitaea cinxia isolate C113#3.361 microsatellite	1e-15	[?]	?	?
	184	McRTE-t01	DQ389504	Melitaea cinxia isolate C113#3.360 microsatellite	1e-15	[?]	?	?
	185	McRTE-t01	DQ389503	Melitaea cinxia isolate C113#3.358 microsatellite	6e-14	[?]	?	?
	186	McRTE-t01	DQ389512	Melitaea cinxia isolate C113s3.368 microsatellite	6e-14	[?]	?	?
	187	McRTE-t01	DQ389511	Melitaea cinxia isolate C113s3.367 microsatellite	6e-14	[?]	?	?
	188	McRTE-t01	DQ389510	Melitaea cinxia isolate C113s3.366 microsatellite	6e-14	[?]	?	?
	189	McRTE-t01	DQ389509	Melitaea cinxia isolate C113s3.365 microsatellite	6e-14	[?]	?	?
	190	McRTE-t01	DQ389508	Melitaea cinxia isolate C113s3.364 microsatellite	6e-14	[?]	?	?
	191	McRTE-t01	DQ389507	Melitaea cinxia isolate C113s3.363 microsatellite	6e-14	[?]	?	?
	192	McRTE-t01	DQ389502	Melitaea cinxia isolate C113#2.356 microsatellite	7e-13	[?]	?	?
	193	McRTE-t01	DQ389501	Melitaea cinxia isolate C113#2.355 microsatellite	7e-13	[?]	?	?
	194	McRTE-t01	DQ389500	Melitaea cinxia isolate C113#2.352 microsatellite	3e-11	[?]	?	?

## Sheet: Sheet 1
Additional file 3 (.xls): A list of 194 lepidopteran microsatellite DNA loci identified from GenBank that showed significant association with lepidopteran non-LTR RTE retroelements.
Lepidoptera microsatellite DNA loci identified by tblastn and blastn searches using RTE elements from Bombyx mori (BmRTE-d01 to -d13), Heliconius melpomene (HmRTE-e01, GenBank TPA_inf:BK006743), Helicoverpa armigera (HaRTE-t01), H. zea (HzRTE-1-1), Bicyclus anynana (BaRTE-d01 to -d06, LSCS1) and Melitaea cinxia (McRTE-t01) as query sequences. Significance of sequence homology (E-values as obtaine…
			Tblastn
	RTE	GenBank	Lepidopteran microsatellite DNA sequences producing	E	Partial RTE element-associated SSR units	Potential	Potential
	elements	Accession	significant homology to RTE elements	Value	wihtin the Lepidoptera microsatellite locus	5' TSD sequence	3' TSD sequence
1	BmRTE-d01	AJ809357	Arctia caja microsatellite DNA, clone Acaja14-(GA03G02)	4e-25	[?]	?	?
2	HaRTE-t01	AJ867383	Arctia caja microsatellite DNA, clone Acaja95 (TTTC01E05)	0.006	TGA TGA TGA TGA TGA TGA TGA	?	?
3	HaRTE-t01	AJ809356	Arctia caja microsatellite DNA, clone Acaja13-(G	4e-10	TGT TGA TGA	TGGCATTAtT	TGGCATTAaT
4	BmRTE-d01	AY974051	Arhopala epimuta microsatellite AeG5 sequence	3e-09	TGA TGA TGA TGA TGA TGA TGA	?	?
5	BmRTE-d01	DQ380839	Arhopala epimuta clone AEP059 microsatellite sequence	1e-10	TGA TGA TGA TGA TGA TGA TAT TAT	?	?
6	BmRTE-d01	DQ380841	Arhopala epimuta clone AEP064 microsatellite sequence	2e-10	CGA TGA TGA TGA TGA TGA TGA TGA TGA TGA TGA	?	?
7	BmRTE-d01	DQ380843	Arhopala epimuta clone AEP067 microsatellite sequence	8e-08	TGA TGA TGA TGA TGG TAA	?	?
8	BmRTE-d01	DQ380845	Arhopala epimuta clone AEP070 microsatellite sequence	2e-10	TGA TGA TGA TGA TGA TGA	?	?
9	BmRTE-d01	DQ380849	Arhopala epimuta clone AEP074 microsatellite sequence	1e-10	TGA TGA TGG TGA TGA TGA TGA TGA	?	?
10	BmRTE-d01	DQ380851	Arhopala epimuta clone AEP078 microsatellite sequence	2e-10	TGA TGA TGA TGA TGA TGA TGA TGA TGA TGA TGA TGA TGA TGA	?	?
11	BmRTE-d01	DQ380853	Arhopala epimuta clone AEP080 microsatellite sequence	3e-11	AAT GAT GAT GAT GAT GAT	ATTAATATTgC	ATTAATATTtC
12	BmRTE-d01	AY785078	Bicyclus anynana clone BA-CA14 microsatellite sequence	3e-15	AAA TAT AAT AAT AAT AAA AAT AAT AAT	?	?
13	BmRTE-d01	DQ225285	Bicyclus anynana clone BA-ATG212 microsatellite sequence	8e-09	GAC GAT GAT GAT GAA GAT GAT GAT GGT GAT AT GAC GAT GAT GAT GAA GAT GAT GAT GAT GAT GAT GAC GAT GAT GAT GAT GAT TAT CAT	?	?
14	BaRTE-d03	AY785060	Bicyclus anynana clone BA-AAT3 microsatellite sequence	3e-08	TGA TAA CGA TGA TAA TGA	?	?
15	BaRTE-d02	AY785062	Bicyclus anynana clone BA-ATG1 microsatellite sequence	7e-05	[?]	?	?
	BaRTE-d03			0.0001	TGA TA TGA TGA TGA TGA TGA TGA TGA TGA TGA TGA TGA	?	?
16	BaRTE-d02	AY785064	Bicyclus anynana clone BA-ATG3 microsatellite sequence	0.0001	TGA TAT GAT GAT GAT GAT GAT GAT GAT GAT GAT GAT GAT GA GA GA	CTTcC	CTTtC
17	BaRTE-d03	AY785081	Bicyclus anynana clone BA-GA1 microsatellite sequences	5e-10	TAA TGA TTT	?	?
18	BaRTE-d02	DQ225275	Bicyclus anynana clone BA-ATG248 minisatellite sequence	0.0001	TGA TA TGA TGA	?	?
19	BaRTE-d01	DQ225276	Bicyclus anynana clone BA-ATG027 microsatellite sequence	2e-25	TGA TAA TGA TGA TGA TGA TGA TGA TGA TGA TGA TGA TGA TGA TGA TGA TGA TGA TGA TGA TGA TTA TTA TTA TTA TTA TTA TTA	?	?
20	BaRTE-d01	DQ225278	Bicyclus anynana clone BA-ATG101 microsatellite sequence	1e-26	TGA TAA TGA TGA TGA TGA TGA TGA TGA TGA TGA TGA TGA TGA TGA TGA TGA TGA TGA TGA TGA TGA TGA TTA TTA TTA TTA TTA TTA	?	?
21	BaRTE-d01	DQ225279	Bicyclus anynana clone BA-ATG104 microsatellite sequence	1e-26	TGA TAA TGA TGA TGA TGA TGA TGA TGA TGA TGA TGA TGA TGA TGA TGA TGA TGA TGA TGA TGA TGA TTA TTA TTA TTA TTG TTA	?	?
22	BaRTE-d03	DQ225283	Bicyclus anynana clone BA-ATG206 microsatellite sequence	1e-09	TAA TGA TGA TGA TGA TGA TGA TGA TGA TGA TGA TGA TGA	?	?
23	BaRTE-d03	DQ225284	Bicyclus anynana clone BA-ATG208 microsatellite sequence	2e-16	TGA TAA TGA TGA TGA TGA TGA TGA TGA TGA TGA TGA TGA TTG ATG ATG ATG ATG ATG ATG ATG ATG ATG ATG ATG	?	?
24	BaRTE-d03	DQ225286	Bicyclus anynana clone BA-ATG213 minisatellite sequence	6e-10	GGT TGA TGA	?	?
25	BaRTE-d03	DQ225287	Bicyclus anynana clone BA-ATG215 microsatellite sequence	1e-08	GGT TGA TAA TGA TGA TGA TGA TTA TGA TGA TGA TGA TGA TGA TGG ATG ATG ATG ATG ATG	?	?
26	BaRTE-d03	DQ225288	Bicyclus anynana clone BA-ATG216 microsatellite sequence	2e-16	TGA TAA TGA TGA TGA TGA TGA TGA TGA TGA TGA TGA TGA TTG ATG ATG ATG ATG ATG ATG ATG ATG ATG ATG ATG	?	?
27	BaRTE-d03	DQ225289	Bicyclus anynana clone BA-ATG217 microsatellite sequence	2e-16	TGA TAA TGA TGA TGA TGA TGA TGA TGA TGA TGA TGA TGA TTG ATG ATG ATG ATG ATG ATG ATG ATG ATG ATG ATG	?	?
28	BaRTE-d01	DQ225290	Bicyclus anynana clone BA-ATG220 microsatellite sequence	1e-26	TGA TAA TGA TGA TGA TGA TGA TGA TGA TGA TGA TGA TGA TGA TGA TGA TGA TGA TGA TGA TGA TGA TGA TTA TTA TTA TTA TTA TTA	?	?
29	BaRTE-d03	DQ225291	Bicyclus anynana clone BA-ATG223 microsatellite sequence	3e-15	TGA TAA TGA TGA TGA TGA TGA TGA TGA TGA TGA TGA TTG ATG ATG ATG ATG ATG ATG ATG ATG ATG ATG	?	?
30	BaRTE-d03	DQ225292	Bicyclus anynana clone BA-ATG226 microsatellite sequence	6e-15	TGA TAA TGA TGA TGA TGA TGA TGA TGA TGA TGA TGA TGA TTG ATG ATG ATG ATG ATG ATG ATG ATG ATG ATG ATG	?	?
31	BaRTE-d03	DQ225293	Bicyclus anynana clone BA-ATG228 microsatellite sequence	3e-15	TGA TAG TGA TGA TGA TGA TGA TGA TGA TGA TGA TGA TGA TTG ATG ATG ATG ATG ATG ATG ATG ATG ATG ATG ATG	?	?
32	BaRTE-d03	DQ225295	Bicyclus anynana clone BA-ATG237 microsatellite sequence	2e-16	TGA TAA TGA TGA TGA TGA TGA TGA TGA TGA TGA TGA TGA TTG ATG ATG ATG ATG ATG ATG ATG ATG ATG ATG ATGA	?	?
33	BaRTE-d01	DQ225296	Bicyclus anynana clone BA-ATG238 microsatellite sequence	5e-25	TGA TAA TGA TGA TGA TGA TGA TGA TGA TGA TGA TGA TGA TGA TGA TGA TGA TGA TGA TGA TTA TGA TGA TTA TTA TTA TTA TTA TTA	?	?
34	BaRTE-d01	DQ225298	Bicyclus anynana clone BA-ATG242 microsatellite sequence	1e-26	TGA TAA TGA TGA TGA TGA TGA TGA TGA TGA TGA TGA TGA TGA TGA TGA TGA TGA TGA TGA TGA TGA TGA TTA TTA TTA TTA TTA TTA	?	?
35	BaRTE-d02	DQ225299	Bicyclus anynana clone BA-ATG244 microsatellite sequences	0.0001	TGA TAT GAT GAT GAT	?	?
	BaRTE-d03			0.002	GGT TGA TGA TGA TGA TGA TGA TGA TGA TGA TGA TGA TGA TGA TGA TGA TGA TGA TGA TGA TGA TGA TGA TGA TGA TGA TGA	?	?
36	BaRTE-d03	EF114667	Bicyclus anynana clone BA-uA-284 microsatellite sequence	7e-05	[?]	?	?
37	BaRTE-d03	EF114668	Bicyclus anynana clone BA-uA-266 microsatellite sequence	1e-05	[?]	?	?
38	BaRTE-d02	DQ225294	Bicyclus anynana clone BA-ATG230 microsatellite sequence	4e-16	TGA TGA TGA TGA TGA TGA TGA TGA TGA TGA TGA TGA TGA TGA TGA TGA TGA	GTCATAAGCT	GTCATAAGCT
39	BmRTE-d01	AY190970	Biston betularia microsatellite BBCAA8G1-C3 sequence	1e-12	[?]	?	?
40	BmRTE-d01	AY226154	Biston betularia microsatellite sequence	1e-12	[?]	?	?
41	BmRTE-d01	DQ242695	Bombyx mori chromosome 21 microsatellite S2116-F sequence	0.0006	[?]
42	BmRTE-d01	DQ242715	Bombyx mori chromosome 08 microsatellite S0808-F sequence	9e-60	TGA TGA TGA TGA TGA	ACACAAGCAAA	ACACAAGCAAA
43	BmRTE-d05	DQ242720	Bombyx mori chromosome 23 microsatellite S2318-F sequence	7e-05	[?]	?	?
44	BmRTE-d01	DQ242731	Bombyx mori chromosome 04 microsatellite S0419-F sequence	6e-09	[?]	?	?
45	BmRTE-d01	DQ242755	Bombyx mori chromosome 18 microsatellite S1818-F sequence	7e-11	[?]	?	?
46	BmRTE-d07	DQ242778	Bombyx mori chromosome 19 microsatellite S1903-F sequence	2e-19	[?]
47	BmRTE-d01	DQ242791	Bombyx mori chromosome 28 microsatellite S2812-F sequence	6e-12	TGA TGA TGA	?	?
48	BmRTE-d01	DQ242797	Bombyx mori chromosome 18 microsatellite S1815-F sequence	5e-30	TGT TGA TGA TGA TGA TGA TGA	ATAATGGTGGTTT	ATAATGGTGGTTT
49	BmRTE-d05	DQ242852	Bombyx mori chromosome 18 microsatellite S1808-F sequence	9e-17	[?]	?	?
50	BmRTE-d13	DQ242860	Bombyx mori chromosome 11 microsatellite S1108-F sequence	1e-14	TGG GAA GA GA GA	?	?
51	BmRTE-d05	DQ242864	Bombyx mori chromosome 24 microsatellite S2406-F sequence	8e-06	ATG ATG ATG A	?	?
52	BmRTE-d05	DQ242881	Bombyx mori chromosome 22 microsatellite S2206-F sequence	6e-14	[?]	?	?
53	BmRTE-d06	DQ242910	Bombyx mori chromosome 23 microsatellite S2307-F sequence	2e-05	[?]	?	?
54	BmRTE-d02	DQ242911	Bombyx mori chromosome 05 microsatellite S0513-F sequence	2e-33	[?]	?	?
55	BmRTE-d13	DQ242935	Bombyx mori chromosome 02 microsatellite S0212-F sequence	2e-09	[?]	?	?
56	BmRTE-d11	DQ242938	Bombyx mori chromosome 19 microsatellite S1910-F sequence	0.0004	[?]	?	?
57	BmRTE-d01	DQ242941	Bombyx mori chromosome 04 microsatellite S0407-F sequence	5e-32	[?]	?	?
58	BmRTE-d11	DQ242958	Bombyx mori chromosome 28 microsatellite S2811-F sequence	4e-09	[?]	?	?
59	BmRTE-d13	DQ242964	Bombyx mori chromosome 18 microsatellite S1806-F sequence	4e-12	[?]	?	?
60	BmRTE-d13	DQ242973	Bombyx mori chromosome 04 microsatellite S0409-F sequence	2e-06	[?]	?	?
61	BmRTE-d07	DQ242979	Bombyx mori chromosome 14 microsatellite S1413-F sequence	3e-17	[?]	?	?
62	BmRTE-d01	DQ243018	Bombyx mori chromosome 27 microsatellite S2709-F sequence	0.0004	[?]	?	?
63	BmRTE-d05	DQ243027	Bombyx mori chromosome 02 microsatellite S0209-F sequence	3e-37	[?]	?	?
64	BmRTE-d13	DQ243052	Bombyx mori chromosome 07 microsatellite S0710-F sequence	4e-15	TAA TGA TGA TGA TGA ATG	AGATCCTTATATTACTAA	AGATCCTTATATTACTAA
65	BmRTE-d07	DQ243075	Bombyx mori chromosome 26 microsatellite S2624-F sequence	9e-15	[?]	?	?
66	BmRTE-d05	DQ243078	Bombyx mori chromosome 24 microsatellite S2405-F sequence	9e-05	[?]	?	?
67	BmRTE-d07	DQ243099	Bombyx mori chromosome 14 microsatellite S1425-F sequence	2e-21	[?]	?	?
68	BmRTE-d11	DQ243103	Bombyx mori chromosome 16 microsatellite S1608-F sequence	9e-10	[?]	?	?
69	BmRTE-d13	DQ243107	Bombyx mori chromosome 26 microsatellite S2608-F sequence	3e-12	[?]	?	?
70	BmRTE-d01	DQ243110	Bombyx mori chromosome 23 microsatellite S2305-F sequence	0.0007	[?]	?	?
71	BmRTE-d07	DQ243114	Bombyx mori chromosome 26 microsatellite S2623-F sequence	4e-06	[?]	?	?
72	BmRTE-d06	DQ243130	Bombyx mori chromosome 21 microsatellite S2114-F sequence	7e-10	[?]	AAGT	AAGT
73	BmRTE-d13	DQ243131	Bombyx mori chromosome 26 microsatellite S2604-F sequence	2e-05	[?]	?	?
74	BmRTE-d01	DQ243134	Bombyx mori chromosome 24 microsatellite S2410-F sequence	0.0006	[?]	?	?
75	BmRTE-d07	DQ243144	Bombyx mori chromosome 23 microsatellite S2309-F sequence	7e-05	[?]	CTTTATTtGTG	CTTTATTgGTG
76	BmRTE-d13	DQ243148	Bombyx mori chromosome 27 microsatellite S2707-F sequence	8e-19	[?]	?	?
77	BmRTE-d01	DQ243151	Bombyx mori chromosome 14 microsatellite S1420-F sequence	4e-09	AT AT AT AT	?	?
78	BmRTE-d01	DQ243170	Bombyx mori chromosome 17 microsatellite S1703-R sequence	8e-09	[?]	?	?
79	BmRTE-d07	DQ243225	Bombyx mori chromosome 21 microsatellite S2116-R sequence	1e-12	TG TT TT TA AA TA AT AT AT AT	ATTTTT	ATTTTT
80	BmRTE-d05	DQ243256	Bombyx mori chromosome 21 microsatellite S2105-R sequence	3e-28	[?]	?	?
81	BmRTE-d01	DQ243273	Bombyx mori chromosome 27 microsatellite S2705-R sequence	4e-08	[?]	?	?
82	BmRTE-d13	DQ243355	Bombyx mori chromosome 20 microsatellite S2013-R sequence	5e-11	AGA GAG ATA GAG AGA GAG AGA GAG A	?	?
83	BmRTE-d07	DQ243409	Bombyx mori chromosome 19 microsatellite S1909-R sequence	2e-05	[?]	?	?
84	BmRTE-d13	DQ243426	Bombyx mori chromosome 13 microsatellite S1301-R sequence	3e-19	GGA AGA GAG AGA GAG AGA GAG ACA GAG AGA GAG AGA GAC AGA GAG CAG AGA G	?	?
85	BmRTE-d08	DQ243447	Bombyx mori chromosome 04 microsatellite S0407-R sequence	3e-07	GA GA GA GA GA GA GA GA	?	?
86	BmRTE-d01	DQ243469	Bombyx mori chromosome 05 microsatellite S0508-R sequence	1e-05	AGA AGA GG GA GA GA GA AA GA GA GA GA GA GA GA AA	?	?
87	BmRTE-d13	DQ243488	Bombyx mori chromosome 25 microsatellite S2506-R sequence	3e-24	[?]	?	?
88	BmRTE-d07	DQ243537	Bombyx mori chromosome 18 microsatellite S1802-R sequence	4e-10	TGA GGG ACC GAT GAA GAG AG AG AG AG AG AG AG AG AG AG	GCCTAG	GCCTAG
89	BmRTE-d07	DQ243539	Bombyx mori chromosome 18 microsatellite S1820-R sequence	5e-13	TGA GGN AAC NAC CAN GAA GAA GAA GAA GAA	AATAG	AATAG
90	BmRTE-d01	DQ243553	Bombyx mori chromosome 10 microsatellite S1006-R sequence	1e-21	TGA TGA TGA TGA TGA	?	?
91	BmRTE-d01	DQ243575	Bombyx mori chromosome 03 microsatellite S0309-R sequence	1e-11	TAG TAG	TTTGAA	TTTGAA
92	BmRTE-d13	DQ243643	Bombyx mori chromosome 11 microsatellite S1128-R sequence	2e-10	[?]	?	?
93	BmRTE-d13	DQ243676	Bombyx mori chromosome 27 microsatellite S2707-R sequence	3e-15	TAG CTG GGA AGA GAG AGA GAG AGA GA AA GA GA GA GA GA GA GA GA GA GA GG GA GA	?	?
94	BmRTE-d05	DQ383508	Bombyx mori clone Bmsat128 microsatellite sequence	5e-05	TAA TGA AGA AAG CGA AGA AGA AGA AGA A . (N)56 . (TAA)11	?	?
95	HmRTE-e01	DQ243344	Bombyx mori chromosome 23 microsatellite S2308-R sequence	1e-05	GA GA GA GA GA GA GA GA	?	?
96	HmRTE-e01	DQ243043	Bombyx mori chromosome 18 microsatellite S1803-F sequence	0.0002	[?]	?	?
97	BaRTE-d01	DQ243456	Bombyx mori chromosome 20 microsatellite S2014-R sequence	0.0005	TGA TAGA TAGA	?	?
98	HaRTE-t01	DQ243494	Bombyx mori chromosome 23 microsatellite S2321-R	1e-15	TGT TGA TGA TGA TGA TGA TGA CA CA TA AA CA AGA	ATAAACA	ATAAACA
99	BmRTE-d01	AY884595	Busseola fusca clone B1.29 microsatellite sequence	1e-12	GAA GAA GAA GAA GAA GAA GAA	?	?
100	BmRTE-d01	AY884597	Busseola fusca clone B1.70 microsatellite sequence	3e-14	GAA GAA GAA GAA GAA GAA GAA	?	?
101	BmRTE-d01	AY884599	Busseola fusca clone B2.67 microsatellite sequence	1e-09	GAA GAA GAA GAA GAA GAA GAA	?	?
102	BmRTE-d01	DQ393603	Busseola fusca clone BFU011 microsatellite sequence	5e-14	GAA GAA GAA GAA GAA GAA GAA	?	?
103	BmRTE-d01	DQ393605	Busseola fusca clone BFU014 microsatellite sequence	6e-14	GAA GAA GAA GAA GAA GAA GAA GAA	?	?
104	BmRTE-d01	DQ393607	Busseola fusca clone BFU016 microsatellite sequence	1e-07	TGA GAA GAA GAA GAA GAA GAA	?	?
105	BmRTE-d01	DQ393611	Busseola fusca clone BFU020 microsatellite sequence	2e-14	GAA GAA GAA GAA GAA GAA GAA	?	?
106	BmRTE-d01	DQ393622	Busseola fusca clone BFU033 microsatellite sequence	8e-17	GAA GAA GAA GAA GAA GAA GAA	?	?
107	BmRTE-d01	DQ393624	Busseola fusca clone BFU036 microsatellite sequence	2e-16	TGT GAA GAA GAA GAA GAA GAA	?	?
108	BmRTE-d01	DQ393628	Busseola fusca clone BFU040 microsatellite sequence	7e-07	GAG AAG AAG AAG AAG AAG AAG AAG	GTTTG	GTTTG
109	BmRTE-d01	DQ393629	Busseola fusca clone BFU041 microsatellite sequence	2e-16	GAA GAA GAA GAA GAA GAA	?	?
110	BmRTE-d01	DQ393630	Busseola fusca clone BFU042 microsatellite sequence	3e-12	GAA GAA GAA GAA GAA GAA GAA	?	?
111	BmRTE-d04	DQ393638	Busseola fusca clone BFU050 microsatellite sequence	8e-06	TCA GAG AGT GTG AGG CTG TG TG TG TG AG TG TG TG TT GT GT GT GA GT GT	?	?
112	BmRTE-d01	DQ393653	Busseola fusca clone BFU065 microsatellite sequence	4e-10	GAA GAA GAA GAA GAA GAA	?	?
113	BmRTE-d01	DQ393654	Busseola fusca clone BFU067 microsatellite sequence	3e-11	GAA GAA GAA GAA GAA GAA	?	?
114	BmRTE-d01	DQ393655	Busseola fusca clone BFU068 microsatellite sequence	2e-08	GAA GAA GAA GAA GAA GAA	AGTTACAATT	AGTTACAATT
115	HmRTE-e01	DQ393623	Busseola fusca clone BFU034 microsatellite sequence	0.0002	GCG TAA CGG GAT AAG GCG AGG AAG AAG AAG AAG AAG AAG	?	?
116	HmRTE-e01	DQ393608	Busseola fusca clone BFU017 microsatellite sequence	1e-08	GCG TAA CGG GAT AAG GCG AGG AAG AAG AAG AAG AAG AAG AAG	?	?
117	HmRTE-e01	DQ393606	Busseola fusca clone BFU015 microsatellite sequence	1e-08	GCG TAA CGG GAT AAG GCG AGG AAG AAG AAG AAG AAG AAG AAG AAG AAG AAG AAG AAG AAG	?	?
118	HmRTE-e01	DQ393625	Busseola fusca clone BFU037 microsatellite sequence	4e-08	GCG TAA CGG GAT AAG GCG AGG AAG AAG AAG AAG AAG AAG AAG	?	?
119	HmRTE-e01	AY884598	Busseola fusca clone B2.41 microsatellite sequence	3e-07	GAT AAG GCG AGG AAG AAG AAG AAG AAG AAG AAG AAG AAG AAG	?	?
120	BmRTE-d01	AY640596	Cydia pomonella clone Cp2.129 microsatellite sequence	2e-36	AG AG AG AG AG AG AG AG AG AG AA AG AG AG AC AC AC AG AA	?	?
121	BmRTE-d13	DQ393898	Cydia pomonella clone Cp1.121 microsatellite sequence	0.0003	TAA TGC TGC AGA GAG AGA GAG AGA GA GA GA GA GA GA AA GA GA GA GA GA GA GA GA	?	?
122	BmRTE-d01	DQ393922	Cydia pomonella clone Cp3.36 microsatellite sequence	6e-08	[?]	?	?
123	BmRTE-d13	DQ393943	Cydia pomonella clone Cp5.151 microsatellite sequence	0.0002	GGG GAA GGG AGA GAG AGA GAG AGA GG GA GA GA GA GA GA GA GA GA GA GA GA GA GA GA GA GA GA	?	?
124	BmRTE-d13	DQ393945	Cydia pomonella clone Cp5.163 microsatellite sequence	5e-22	TAA TGC TGC GGA GAG AGA GAG AGA GA GA GA GA	?	?
125	BmRTE-d01	DQ393953	Cydia pomonella clone Cp6.89 microsatellite sequence	3e-08	[?]	?	?
126	BmRTE-d01	DQ393955	Cydia pomonella clone Cp1.54 microsatellite sequence	2e-36	TAA AGA GA GA GA GA GA GA GA GA GA GA GA GA GA AA GA GA GA CA CA CA GA	?	?
127	BmRTE-d13	DQ393977	Cydia pomonella clone Cp2.10 microsatellite sequence	7e-05	TAA TGC TGC AGA GAG AGA GAG AGA GA GA GA AA GA GA GA GA GA GA GA GA GA GA GA	?	?
128	BmRTE-d13	DQ393978	Cydia pomonella clone Cp2.84 microsatellite sequence	7e-05	TAA TGC TGC AGA GAG AGA GAG AGA GA GA GA AA GA GA GA GA GA GA GA GA GA GA GA	?	?
129	BmRTE-d13	DQ393980	Cydia pomonella clone Cp2.24 microsatellite sequence	5e-05	TAA TGC TGC AGA GAG AGA GAG AGA GA GA GG AA GA GA GA GA GA GA GA GA GA GA GA GA	?	?
130	BmRTE-d13	DQ393982	Cydia pomonella clone Cp2.N microsatellite sequence	8e-06	TAA TGC TGC GGA GAG AGA GAG AGA GA GA GA AA	AGAAAGTA	AGAAAGTA
131	BmRTE-d13	DQ393983	Cydia pomonella clone Cp2.130 microsatellite sequence	8e-06	TAA TGC TGC GGA GAG AGA GAG AGA GA GA GA AA	AGAAAGTA	AGAAAGTA
132	BmRTE-d13	DQ393985	Cydia pomonella clone CP6.33 microsatellite sequence	0.0003	TAA TGC TGC AGA GAG AGA GAG AGA GA GA GA GA GA GA AA GA GA GA GA GA GA GA GA	?	?
133	BmRTE-d13	DQ393986	Cydia pomonella clone CP6.5 microsatellite sequence	0.0003	TAA TGC TGC AGA GAG AGA GAG AGA GA GA GA GA AA GA GA GA GA GA GA GA GA	?	?
134	BmRTE-d13	DQ393991	Cydia pomonella clone Cp2.117 microsatellite sequence	7e-05	TAA TGC TGC AGA GAG AGA GAG AGA GA GA GA AA GA GA GA GA GA GA GA GA GA GA	?	?
135	BmRTE-d01	DQ394004	Cydia pomonella clone CP5.148 microsatellite sequence	0.0001	GAG AAG AGA GA GA GA	?	?
136	BmRTE-d01	DQ380786	Drupadia theda clone DTH075 microsatellite sequence	0.0001	TGA TGA TGT TGG TGA TGA TGA TGG TGG TGG TGG TGG TGG TGA TGA TGA TGA TGA TAA TGA TGA TGA TGA TGA	ATCATC	ATCATC
137	BmRTE-d01	DQ380790	Drupadia theda clone DTH081 microsatellite sequence	1e-08	TGA TGA TGA TGA TGA TGA ATA TAT TAT AA	TCTTATTCTTCG	TCTTATTCTTCG
138	BmRTE-d01	DQ845472	Erynnis propertius clone B6 microsatellite sequence	1.7	AA AG AG AG AG AG AG AA AG AG AG AG AG AG AG AG AG AG AG AG AG	?	?
139	BmRTE-d01	DQ845476	Erynnis propertius clone B113 microsatellite sequence	3e-09	GAT TAA TGT CGG CTG AAG AG AG AG AG AG AG AG AG AG AG AG AG AG AG AG	GATAAATTCC	GATAAATTCC
140	BmRTE-d01	AY491786	Euphydryas aurinia clone EA5 microsatellite sequence	8e-48	TGA TG TGA TGA TA TG TG TG TG TG TG TG TG TG TG	?	?
141	BmRTE-d01	AY491790	Euphydryas aurinia clone EA9 microsatellite sequence	4e-18	GAA GAA GAA GAA GAA GAA GAA GAA GAA GAA	?	?
142	BmRTE-d01	AY491795	Euphydryas aurinia clone EA14 microsatellite sequence	2e-07	TGA TA TGA TGA TGA TAA TGA TTA	?	?
143	BmRTE-d02	AY491810	Euphydryas aurinia clone EA30 microsatellite sequence	0.0007	GAA GAA GAA GAA GAA GAA GAA GAA	?	?
144	BmRTE-d01	AY491815	Euphydryas aurinia clone EA35 microsatellite sequence	2e-29	TG TG TG TG TG TG TG TG TG TG TG	?	?
145	BmRTE-d01	AY491833	Euphydryas aurinia clone EA57 microsatellite sequence	2e-38	TG TG TG TG TG TG TG CG TG TG TG TG TG TG TG TG TG TG TG TG TG TG TG TG TC TG TG TG	?	?
146	BmRTE-d01	AY491845	Euphydryas aurinia clone EA71 microsatellite sequence	2e-49	GAA GAA GAA GAA GAA GAA GAA	?	?
147	BmRTE-d01	AY491848	Euphydryas aurinia clone EA76 microsatellite sequence	2e-26	TG TG TG TG TG TG TG TG TG TG TG	?	?
148	BmRTE-d01	AY491849	Euphydryas aurinia clone EA78 microsatellite sequence	5e-40	TG TG TG TG TG TG TG TG TG TG TG TG TG	?	?
149	HaRTE-t01	AY491787	Euphydryas aurinia clone EA6 microsatellite seque	0.0004	TGA TG TG TG TG TG TG TG TG TG TG TG TG TG TG	?	?
150	BmRTE-d13	DQ020073	Heliconius melpomene clone Hm02 microsatellite sequence	0.0002	TAA TGC GCA GGA GA GA GA GA GA GA GA GA GA GA GA GA GA GA GA GA GA GA GA	AGTC	AGTC
151	BmRTE-d01	AY497338	Helicoverpa armigera microsatellite HaD47 sequence	1e-10	TGA TGA TGA TG TG TG TG TG	?	?
152	HaRTE-t01	AJ504787	HAR504787 Helicoverpa armigera microsatellite DNA	3e-16	TGA TGA TGA TGA TGA	?	?
153	HaRTE-t01	AJ627416	Helicoverpa armigera microsatellite DNA, locu...	0.007	TGA TGA TGA	TTGTTTAT	TTGTTTAT
154	BmRTE-d01	EF152206	Helicoverpa zea microsatellite locus HzMS1-6 sequence	0.0001	TGA TGA TGA TGA TGA TGA	ACTTCATTTGTTTT	ACTTCATTTGTTTT
155	BmRTE-d01	AY150998	Lobesia botrana clone F-10 T7 microsatellite sequence	3e-05	AAA GAA GAA GAA	?	?
156	HaRTE-t01	DQ389528	Melitaea cinxia isolate MCclone113 genomic sequence	3e-06	[?]
157	BmRTE-d13	DQ656535	Papilio zelicaon clone B102 microsatellite sequence	4e-06	GA GA GA GA	AGACTG	AGACTG
158	BmRTE-d01	AY491896	Parnassius apollo clone PA46 microsatellite sequence	2e-10	TAA TGA TGA TGA TGA TGA TGA TGA TGA TGA TGA TGA TGA	?	?
159	BmRTE-d01	AY696175	Plutella xylostella clone DBM06 microsatellite sequences	1e-13	TGA TGA TGA TGA	?	?
160	BmRTE-d01	DQ649163	Plutella xylostella microsatellite pxy057 sequence	8e-11	TGA TGA TGA TGA TGA	?	?
161	HaRTE-t01	AM237401	Plutella xylostella microsatellite DNA, clone TG	3e-18	TGA TGA TGA TGA TGA TGA TGA TGA TGA TGA TGA TGA TGA TGA TGA TGA TGA TGA TGA TGA TGA TGA TGA TGA TGA TGA TGA TGA TGA TGA TGA TGA TGA TGA TGA TGA TGA TGA	GACTGTAATa	GACTGTAATt
162	HaRTE-t01	AM237411	Plutella xylostella microsatellite DNA, clone TG	1e-16	TTA TGG TGA TGA TGA TGA TGA TGA TGA TGA TGA TGA TGA TGA TGA TGA TGA TGA TGA TGA TGA TGA TGA TGA TGA TGA TGA TGA TGA TGA TGA TGA TGA TGA TGA	TAgTAATTAT	TAaTAATTAT
163	BmRTE-d01	DQ457072	Yponomeuta padellus isolate mot3 microsatellite YP35 sequence	2e-13	CGA TGA TGA TGA TGA TGA TGA TGA TGA TGA TGA	TGAATAAC	TGAATAAC
164	BmRTE-d02	DQ457074	Yponomeuta padellus isolate mot3 microsatellite YP42 sequence	0.0007	GAT GAT GAT GAT GAT GAT GAT GAT GAT	?	?
165	BmRTE-d01	DQ457075	Yponomeuta padellus isolate mot2 microsatellite YP48 sequence	1e-12	ATG ATG ATG ATG ATG ATG	?	?
			Blastn
166	HzRTE-1-1	AJ809352	Arctia caja microsatellite DNA, clone Acaja09-(CA04E08)	2e-07	TGA TGA TTG ATA TGA TC	?	?
167	HzRTE-1-1	AJ809378	Arctia caja microsatellite DNA, clone Acaja35-(TTAG02D04)	4e-09	TGATG TGATG TGATG A	?	?
168	HzRTE-1-1	AJ809379	Arctia caja microsatellite DNA, clone Acaja36-(TTAG02HO5)	4e-15	TGA TGA TGA TGA TGA TGA TGA TGA	?	?
169	HzRTE-1-1	AJ809380	Arctia caja microsatellite DNA, clone Acaja37-(TTAG03B07)	4e-09	TGT TGA TGT GAT GTG ATG A	?	?
170	HzRTE-1-1	AJ867352	Arctia caja microsatellite DNA, clone Acaja66 (GA01E09)	2e-14	TGT TGA TGA TGA TGA ATG ATG A	?	?
171	HzRTE-1-1	AM237413	Plutella xylostella microsatellite DNA, clone TGA3C09	2e-11	TGA TGA TGA TGA TGA TGA TGA TGA TTA TGA TGA TGA TGA TGA TGA	?	?
172	HzRTE-1-1	AY552796	Chiasmia assimilis microsatellite CA15 sequence	5e-08	TAA TGA TGA TGA	?	?
173	HzRTE-1-1	DQ354701	Ostrinia nubilalis clone D77 microsatellite sequence	2e-05	TGT TGA TGA TGA TGA CA CA	ACCCGC	ACCCGC
174	HzRTE-1-1	DQ380799	Drupadia theda clone DTH091 microsatellite sequence	0.0003	TGA AAA TGA TGA TGA TGA TGA TGA TGA	TaAAGCTAATcCTT	TcAAGCTAATtCTT
175	LSCS1	EU233772	Tortrix viridana clone Tovi2 microsatellite sequence	5e-08	TGA AAT GAT GAT GAT GAT GAT GAT GA CA CA	?	?
176	McRTE-t01	DQ389518	Melitaea cinxia isolate C113s48.374 microsatellit	1e-15	[?]	?	?
177	McRTE-t01	DQ389517	Melitaea cinxia isolate C113s48.373 microsatellit	1e-15	[?]	?	?
178	McRTE-t01	DQ389516	Melitaea cinxia isolate C113s48.372 microsatellit	1e-15	[?]	?	?
179	McRTE-t01	DQ389515	Melitaea cinxia isolate C113s48.371 microsatellit	1e-15	[?]	?	?
180	McRTE-t01	DQ389514	Melitaea cinxia isolate C113s48.370 microsatellit	1e-15	[?]	?	?
181	McRTE-t01	DQ389513	Melitaea cinxia isolate C113s48.369 microsatellit	1e-15	[?]	?	?
182	McRTE-t01	DQ389506	Melitaea cinxia isolate C113#3.362 microsatellite	1e-15	[?]	?	?
183	McRTE-t01	DQ389505	Melitaea cinxia isolate C113#3.361 microsatellite	1e-15	[?]	?	?
184	McRTE-t01	DQ389504	Melitaea cinxia isolate C113#3.360 microsatellite	1e-15	[?]	?	?
185	McRTE-t01	DQ389503	Melitaea cinxia isolate C113#3.358 microsatellite	6e-14	[?]	?	?
186	McRTE-t01	DQ389512	Melitaea cinxia isolate C113s3.368 microsatellite	6e-14	[?]	?	?
187	McRTE-t01	DQ389511	Melitaea cinxia isolate C113s3.367 microsatellite	6e-14	[?]	?	?
188	McRTE-t01	DQ389510	Melitaea cinxia isolate C113s3.366 microsatellite	6e-14	[?]	?	?
189	McRTE-t01	DQ389509	Melitaea cinxia isolate C113s3.365 microsatellite	6e-14	[?]	?	?
190	McRTE-t01	DQ389508	Melitaea cinxia isolate C113s3.364 microsatellite	6e-14	[?]	?	?
191	McRTE-t01	DQ389507	Melitaea cinxia isolate C113s3.363 microsatellite	6e-14	[?]	?	?
192	McRTE-t01	DQ389502	Melitaea cinxia isolate C113#2.356 microsatellite	7e-13	[?]	?	?
193	McRTE-t01	DQ389501	Melitaea cinxia isolate C113#2.355 microsatellite	7e-13	[?]	?	?
194	McRTE-t01	DQ389500	Melitaea cinxia isolate C113#2.352 microsatellite	3e-11	[?]	?	?
